# Supplementary material for: Viability of Glioblastoma Cells and Fibroblasts in the Presence of Imidazole-Containing Compounds
Source: Int J Mol Sci. 2022 May 23;23(10):5834. doi: 10.3390/ijms23105834 (PMC9146156; doi:10.3390/ijms23105834)
Supplement: Supplementary file 1 [file ijms-23-05834-s001.zip]

Archive with 2 entries (2 files):
- Supplement 1_revised_for_proof.pdf
- Supplement 2_revised_for_proof.pdf
